# Supplementary material for: The origin of carbon isotope vital effects in coccolith calcite
Source: Nat Commun. 2017 Mar 6;8:14511. doi: 10.1038/ncomms14511 (PMC5343501; doi:10.1038/ncomms14511)
Supplement: Supplementary Data 1 — Results from culture experiments used to calibrate the model. DIC and CO2 are given in mM and μM respectively. PIC:POC is the molar ratio of particulate organic carbon per cell to particulate inorganic carbon per cell. Division rate is given as the average number of cell divisions per day. Cell radius is given in μm. Carbon isotopic compositions of organic matter and calcite are given in permil relative to the VPDB standard. Oxygen isotopic compositions are given relative to SMOW for media, and relative to VPDB for calcite. See methods for experimental and analytical details. [file ncomms14511-s2.zip]

Archive with 1 entries (1 files):
- ncomms14511-s2.csv
