# Supplementary material for: The origin of carbon isotope vital effects in coccolith calcite
Source: Nat Commun. 2017 Mar 6;8:14511. doi: 10.1038/ncomms14511 (PMC5343501; doi:10.1038/ncomms14511)
Supplement: Supplementary Data 1 — Results from culture experiments used to calibrate the model. DIC and CO2 are given in mM and μM respectively. PIC:POC is the molar ratio of particulate organic carbon per cell to particulate inorganic carbon per cell. Division rate is given as the average number of cell divisions per day. Cell radius is given in μm. Carbon isotopic compositions of organic matter and calcite are given in permil relative to the VPDB standard. Oxygen isotopic compositions are given relative to SMOW for media, and relative to VPDB for calcite. See methods for experimental and analytical details. [file ncomms14511-s2.zip › ncomms14511-s2.csv]

Collector	Species	Strain	Exp_no	Duplicate	DICmM	CO2uM	pH	Temp	mol_Corg_cell	mol_Cinorg_cell	PIC.POC	Div_rate(divisions_per_day)	cell_radiusum	d13Corg	d13Ccal	d18Ocal	d13CDIC	d18Owater	D_d13Ccal	D_d13Corg	D_d18O
HM	goc	1211	1	A	1.18	5.8	8.2	15	1.50E-12	1.86E-12	1.24	1.03	2.93	-23.95	-4.02	-5.51	-3.38	-6.2	-0.64	-20.57	0.69
HM	goc	1211	2	A	2.46	12.02	8.2	15	9.65E-13	2.27E-12	2.36	1	2.81	-23.74	-3.36	-5.33	-3.38	-6.2	0.02	-20.36	0.87
HM	goc	1211	3	A	2.95	14.44	8.2	15	3.53E-12	2.99E-12	0.85	NA	2.84	-27.25	-4.33	-5.39	-3.38	-6.2	-0.95	-23.87	0.81
HM	goc	1211	4	A	8.16	39.91	8.2	15	1.84E-12	2.54E-12	1.38	0.99	2.84	-26.66	-3.56	-5.28	-3.38	-6.2	-0.18	-23.28	0.92
HM	ehux	1216	1	A	1.25	6.11	8.2	15	1.10E-12	8.77E-13	1.83	1.15	2.22	-26.92	-2.03	-3.91	-3.38	-6.2	1.35	-23.54	2.29
HM	ehux	1216	2	A	2.49	12.17	8.2	15	1.08E-12	9.13E-13	1.6	0.89	2.2	-27.62	-1.74	-4.72	-3.38	-6.2	1.64	-24.24	1.48
HM	ehux	1216	3	A	3.17	15.53	8.2	15	1.32E-12	1.03E-12	1.75	1.05	2.13	-27.66	-2.66	-4.81	-3.38	-6.2	0.72	-24.28	1.39
HM	ehux	1216	4	A	8.25	40.35	8.2	15	9.85E-13	8.07E-13	1.43	0.99	NA	-28.49	-2.85	-4.9	-3.38	-6.2	0.53	-25.11	1.3
HM	ehux	1256	1	A	1.31	6.42	8.2	15	1.08E-12	4.56E-13	0.8	1.04	2.2	-24.71	-1.7	-3.11	-3.38	-6.2	1.68	-21.33	3.09
HM	ehux	1256	2	A	2.54	12.41	8.2	15	9.29E-13	6.36E-13	0.85	1.04	2.18	-23.88	-2.06	-4.71	-3.38	-6.2	1.32	-20.5	1.49
HM	ehux	1256	3	A	3.31	16.18	8.2	15	1.50E-12	7.29E-13	0.78	0.93	2.18	-27.29	-2.54	-4.27	-3.38	-6.2	0.84	-23.91	1.93
HM	ehux	1256	4	A	8.37	40.95	8.2	15	1.27E-12	6.68E-13	0.82	1.05	2.26	-25.54	-2.63	-4.73	-3.38	-6.2	0.75	-22.16	1.47
HM	goc	1314	1	A	1.26	6.16	8.2	15	3.65E-12	3.67E-12	0.81	0.97	3.56	-22.15	-3.45	-5.18	-3.38	-6.2	-0.07	-18.77	1.02
HM	goc	1314	2	A	2.8	13.69	8.2	15	2.80E-12	3.82E-12	1.17	0.96	3.41	-23.26	-3.11	-4.92	-3.38	-6.2	0.27	-19.88	1.28
HM	goc	1314	3	A	3.37	16.47	8.2	15	4.17E-12	4.13E-12	0.87	0.9	3.47	-24.49	-3.49	-5.41	-3.38	-6.2	-0.11	-21.11	0.79
HM	goc	1314	4	A	8.4	41.07	8.2	15	3.47E-12	4.82E-12	0.77	0.77	3.36	-23.84	-3.42	-5.48	-3.38	-6.2	-0.04	-20.46	0.72
HM	goc	1211	1	B	1.19	5.82	8.2	15	1.19E-12	2.18E-12	0.42	1.03	2.9	-24.03	-3.59	-4.65	-3.38	-6.2	-0.21	-20.65	1.55
HM	goc	1211	2	B	2.61	12.75	8.2	15	1.26E-12	2.01E-12	0.68	0.98	2.82	-23.3	-3.31	-5.22	-3.38	-6.2	0.07	-19.92	0.98
HM	goc	1211	3	B	3.38	16.52	8.2	15	1.60E-12	2.80E-12	0.49	1.01	2.83	-26.45	-3.97	-5.46	-3.38	-6.2	-0.59	-23.07	0.74
HM	goc	1211	4	B	8.23	40.25	8.2	15	1.73E-12	2.46E-12	0.53	0.87	2.82	-26.1	-3.66	-5.31	-3.38	-6.2	-0.28	-22.72	0.89
HM	ehux	1216	1	B	1.12	5.48	8.2	15	1.07E-12	8.62E-13	0.52	1.16	2.22	NA	-1.99	-4	-3.38	-6.2	1.39	NA	2.2
HM	ehux	1216	2	B	2.65	12.97	8.2	15	8.25E-13	9.61E-13	0.79	1.01	2.21	-27.57	-1.78	-4.86	-3.38	-6.2	1.6	-24.19	1.34
HM	ehux	1216	3	B	3.41	16.66	8.2	15	1.05E-12	9.19E-13	0.39	0.93	2.11	-26.41	-2.37	-4.7	-3.38	-6.2	1.01	-23.03	1.5
HM	ehux	1216	4	B	8.1	39.65	8.2	15	1.07E-12	8.23E-13	0.67	0.9	2.16	-27.06	-2.86	-4.89	-3.38	-6.2	0.52	-23.68	1.31
HM	ehux	1256	1	B	1.18	5.77	8.2	15	1.00E-12	5.22E-13	1.01	1.13	2.19	-24.55	-2.1	-4.28	-3.38	-6.2	1.28	-21.17	1.92
HM	ehux	1256	2	B	2.55	12.48	8.2	15	9.30E-13	7.32E-13	1.36	1.06	2.16	-24.25	-2.2	-4.71	-3.38	-6.2	1.18	-20.87	1.49
HM	ehux	1256	3	B	3.07	14.99	8.2	15	1.53E-12	5.92E-13	0.99	0.95	2.2	-27.33	-2.52	-4.34	-3.38	-6.2	0.86	-23.95	1.86
HM	ehux	1256	4	B	8.51	41.63	8.2	15	1.09E-12	7.27E-13	1.39	1.11	2.25	-26.06	-2.83	-4.8	-3.38	-6.2	0.55	-22.68	1.4
HM	goc	1314	1	B	1.16	5.7	8.2	15	4.02E-12	3.79E-12	0.94	1.03	3.58	-21.72	-3.5	-5.2	-3.38	-6.2	-0.12	-18.34	1
HM	goc	1314	2	B	2.54	12.44	8.2	15	3.69E-12	4.04E-12	1.09	0.83	3.37	-23.56	-3.09	-4.96	-3.38	-6.2	0.29	-20.18	1.24
HM	goc	1314	3	B	3.03	14.8	8.2	15	3.29E-12	3.44E-12	1.04	0.91	3.44	-25.05	-3.35	-5.44	-3.38	-6.2	0.03	-21.67	0.76
HM	goc	1314	4	B	8.78	42.96	8.2	15	2.93E-12	3.60E-12	1.23	1.01	3.34	-24.33	-3.78	-5.39	-3.38	-6.2	-0.4	-20.95	0.81
MH	cpel	cp	1	A	2.15	9.94	8.2	15	NA	NA	NA	0.76	NA	-23.76	-4.13	1.04	-2.54	0.5	-1.59	-21.22	0.54
MH	cpel	cp	1	B	2.15	9.94	8.2	15	NA	NA	NA	0.74	NA	-22.6	-4.04	0.95	-2.54	0.5	-1.5	-20.06	0.45
MH	cpel	cp	2	A	4.01	19.87	8.2	15	NA	NA	NA	0.64	NA	-23.01	-2.24	1.26	-2.54	0.5	0.3	-20.47	0.76
MH	cpel	cp	2	B	4.01	19.87	8.2	15	NA	NA	NA	0.61	NA	-22.47	-2.25	1.17	-2.54	0.5	0.29	-19.93	0.67
MH	cpel	cp	3	A	5.99	29.81	8.2	15	NA	NA	NA	0.47	NA	-24.06	NA	NA	-2.54	0.5	NA	-21.52	NA
MH	cpel	cp	3	B	5.99	29.81	8.2	15	NA	NA	NA	0.46	NA	-25.3	NA	NA	-2.54	0.5	NA	-22.76	NA
MH	cpel	cp	4	A	7.76	39.74	8.2	15	NA	NA	NA	0.39	NA	NA	-1.55	1.02	-2.54	0.5	0.99	NA	0.52
MH	cpel	cp	4	B	7.76	39.74	8.2	15	NA	NA	NA	0.35	NA	-25.3	-1.77	0.74	-2.54	0.5	0.77	-22.76	0.24
MH	cpel	cp	5	A	9.87	49.68	8.2	15	NA	NA	NA	0.38	NA	NA	-1.33	0.84	-2.54	0.5	1.21	NA	0.34
MH	cpel	cp	5	B	9.87	49.68	8.2	15	NA	NA	NA	0.33	NA	-24.49	NA	1.2	-2.54	0.5	NA	-21.95	0.7
MH	cpel	cp	6	A	11.79	59.61	8.2	15	NA	NA	NA	0.16	NA	-25.32	-1.45	0.96	-2.54	0.5	1.09	-22.78	0.46
MH	cpel	cp	6	B	11.79	59.61	8.2	15	NA	NA	NA	0.17	NA	-26.15	-1.48	0.86	-2.54	0.5	1.06	-23.61	0.36
MH	goc	go	1	A	0.5	2.45	8.2	15	NA	NA	NA	NA	NA	NA	-2.01	-4.83	-3.38	NA	1.37	NA	NA
MH	goc	go	1	B	0.5	2.45	8.2	15	NA	NA	NA	NA	NA	NA	-2.42	-4.88	-3.38	NA	0.96	NA	NA
MH	goc	go	2	A	1	4.89	8.2	15	NA	NA	NA	NA	NA	NA	-5.92	-4.76	-3.38	NA	-2.54	NA	NA
MH	goc	go	2	B	1	4.89	8.2	15	NA	NA	NA	NA	NA	NA	-5.77	-4.67	-3.38	NA	-2.39	NA	NA
MH	goc	go	3	A	1.5	7.34	8.2	15	NA	NA	NA	NA	NA	NA	-4.69	-4.54	-3.38	NA	-1.31	NA	NA
MH	goc	go	3	B	1.5	7.34	8.2	15	NA	NA	NA	NA	NA	NA	-4.1	-4.36	-3.38	NA	-0.72	NA	NA
MH	goc	go	4	A	2	9.78	8.2	15	NA	NA	NA	NA	NA	NA	-4.27	-4.24	-3.38	NA	-0.89	NA	NA
MH	goc	go	4	B	2	9.78	8.2	15	NA	NA	NA	NA	NA	NA	-4.01	-3.98	-3.38	NA	-0.63	NA	NA
MH	goc	go	5	A	2.5	12.23	8.2	15	NA	NA	NA	NA	NA	NA	-3.36	-3.81	-3.38	NA	0.02	NA	NA
MH	goc	go	5	B	2.5	12.23	8.2	15	NA	NA	NA	NA	NA	NA	-3.54	-4.29	-3.38	NA	-0.16	NA	NA
MH	goc	go	6	A	3	14.68	8.2	15	NA	NA	NA	NA	NA	NA	-3.27	-4.16	-3.38	NA	0.11	NA	NA
MH	goc	go	6	B	3	14.68	8.2	15	NA	NA	NA	NA	NA	NA	-3.03	-4.75	-3.38	NA	0.35	NA	NA
MH	goc	go	7	A	3.5	17.12	8.2	15	NA	NA	NA	NA	NA	NA	-2.81	-4.62	-3.38	NA	0.57	NA	NA
MH	goc	go	7	B	3.5	17.12	8.2	15	NA	NA	NA	NA	NA	NA	-2.91	-4.49	-3.38	NA	0.47	NA	NA
MH	goc	go	8	A	4	19.57	8.2	15	NA	NA	NA	NA	NA	NA	-2.7	-4.31	-3.38	NA	0.68	NA	NA
MH	goc	go	8	B	4	19.57	8.2	15	NA	NA	NA	NA	NA	NA	-2.42	-4.3	-3.38	NA	0.96	NA	NA
MH	goc	go	9	A	5	24.46	8.2	15	NA	NA	NA	NA	NA	NA	-2.55	-4.01	-3.38	NA	0.83	NA	NA
MH	goc	go	9	B	5	24.46	8.2	15	NA	NA	NA	NA	NA	NA	-2.44	-4.12	-3.38	NA	0.94	NA	NA
MH	goc	go	10	A	6	29.35	8.2	15	NA	NA	NA	NA	NA	NA	-2.13	-3.8	-3.38	NA	1.25	NA	NA
MH	goc	go	10	B	6	29.35	8.2	15	NA	NA	NA	NA	NA	NA	-2.21	-3.95	-3.38	NA	1.17	NA	NA
MH	goc	go	11	A	8	39.14	8.2	15	NA	NA	NA	NA	NA	NA	-2.1	-2.53	-3.38	NA	1.28	NA	NA
MH	goc	go	11	B	8	39.14	8.2	15	NA	NA	NA	NA	NA	NA	-2.19	-3.59	-3.38	NA	1.19	NA	NA
MH	goc	go	12	A	10	48.92	8.2	15	NA	NA	NA	NA	NA	NA	-2.22	-3.61	-3.38	NA	1.16	NA	NA
MH	goc	go	12	B	10	48.92	8.2	15	NA	NA	NA	NA	NA	NA	-2.17	-3.63	-3.38	NA	1.21	NA	NA
MH	goc	go	13	A	15	73.38	8.2	15	NA	NA	NA	NA	NA	NA	-2.2	-3.25	-3.38	NA	1.18	NA	NA
MH	goc	go	13	B	15	73.38	8.2	15	NA	NA	NA	NA	NA	NA	-2.37	-3.94	-3.38	NA	1.01	NA	NA
MH	goc	go	14	A	24	117.41	8.2	15	NA	NA	NA	NA	NA	NA	-2.72	-4.41	-3.38	NA	0.66	NA	NA
MH	goc	go	14	B	24	117.41	8.2	15	NA	NA	NA	NA	NA	NA	-2.49	-4.41	-3.38	NA	0.89	NA	NA
